# Supplementary material for: Rainfall and sea level drove the expansion of seasonally flooded habitats and associated bird populations across Amazonia
Source: Nat Commun. 2022 Aug 23;13:4945. doi: 10.1038/s41467-022-32561-0 (PMC9399099; doi:10.1038/s41467-022-32561-0)
Supplement: Supplementary file 3 — Supplementary Dataset 1 [file 41467_2022_32561_MOESM3_ESM.xlsx]

## Sheet: OSL Ages_This Study
Samples Identification and Location							Dose Rate Data											Equivalent Dose data										Ages
Field Code	Lab Code	Long	Lat	Datum	Depth (m)	Depth Error (m)	Water saturation	U (ppm)	U Error (ppm)	Th (ppm)	Th Error (ppm)	K (%)	K Error (%)	Cosmic Dose Rate (Gy/ka)	Cosmic Dose Rate Error (Gy/ka)	Dose Rate (Gy/ka)	Dose Rate Error (Gy/ka)	Aliquot type	Grain Size (µm)	Protocol (description in TabS3)	Beta Source Dose Rate (Gy/s)	Beta Source Dose Rate Error (Gy/s)	Number of Aliquots	Dose Response fitting	Dose (Gy)	Dose Error (Gy)	Overdispersion (%)	Age (years)	Age Error (years)
ALC29A	L0513	-64.7341	-3.2664	WGS84	2.5	0.2	0.176015	2.36513	0.0528766	9.91662	0.21562	1.34949	0.0402802	0.142738	0.0154197	2.3335	0.16079	Quartz	63-125	OSL SAR	0.0751	0.0024	23	Single exponential	2.7	0.1	17	1157.06	90.5147
ALC29B	L0514	-64.7341	-3.2664	WGS84	5	0.2	0.217083	2.49495	0.0925561	11.4419	0.356368	1.25038	0.0539743	0.105759	0.00876596	2.24113	0.151881	Quartz	63-125	OSL SAR	0.0751	0.0024	16	Single exponential	7.2	0.3	13.2	3212.67	255.581
ALC29C	L0515	-64.7341	-3.2664	WGS84	7.5	0.2	0.317603	2.61809	0.0977776	11.7256	0.370498	1.40202	0.0604326	0.08062	0.006235	2.53941	0.142573	Polymineral	4-11	postIROSL SAR_A	0.0878	0.0029	22	Single exponential	7.4	0.2	3.7	2914.06	181.577
ALC30A	L0516	-64.688	-3.31386	WGS84	1	0.2	0.106873	2.10608	0.0795716	8.89616	0.286054	1.21873	0.0524984	0.173049	0.0368191	2.28743	0.169373	Quartz	63-125	OSL SAR	0.0751	0.0024	22	Single exponential	5	0.1	11.5	2185.86	167.653
ALC30B	L0517	-64.688	-3.31386	WGS84	5	0.2	0.237156	2.51582	0.0938601	12.2769	0.378225	1.34989	0.0581856	0.105717	0.00876245	2.72836	0.161946	Polymineral	4-11	postIROSL SAR_A	0.0878	0.0029	23	Single exponential	7.5	0.1	0	2748.91	167.231
ALC30C	L0518	-64.688	-3.31386	WGS84	9	0.2	0.289081	2.41118	0.0904391	10.6974	0.341015	1.33737	0.0575848	0.0693515	0.0052652	2.07916	0.135194	Quartz	63-125	OSL SAR	0.0751	0.0024	24	Single exponential	8.2	0.1	3.9	3943.9	260.917
ALC31A	L0519	-64.6487	-3.37494	WGS84	0.5	0.2	0.159037	2.34334	0.0889965	10.2056	0.334716	1.39724	0.0603235	0.18482	0.0751356	2.46706	0.173772	Quartz	63-125	OSL SAR	0.0751	0.0024	5	Single exponential	0.7	0.1	38	283.739	45.1934
ALC31B	L0520	-64.6487	-3.37494	WGS84	3.5	0.2	0.22139	2.43975	0.0914237	10.2297	0.330554	1.38653	0.0597082	0.126086	0.0116487	2.284	0.154663	Quartz	63-125	OSL SAR	0.0751	0.0024	12	Single exponential	1.5	0.2	50.08	656.742	98.2114
ALC41A	L0521	-63.158	-3.99625	WGS84	1	0.2	0.168475	2.15375	0.0809743	9.10995	0.295149	1.18218	0.0509412	0.172583	0.0367201	2.14759	0.148559	Quartz	63-125	OSL SAR	0.0751	0.0024	23	Single exponential	4.7	0.1	6.3	2188.49	158.388
ALC41B	L0522	-63.158	-3.99625	WGS84	7	0.2	0.352618	2.58882	0.0969664	11.987	0.380466	1.33432	0.0578409	0.0846691	0.0066055	2.43134	0.131712	Polymineral	4-11	postIROSL SAR_A	0.0878	0.0029	21	Single exponential	10.5	0.2	5.4	4318.6	247.99
ALC41C	L0523	-63.158	-3.99625	WGS84	10	0.2	0.336011	2.36936	0.0901736	10.5855	0.342074	1.32957	0.0575775	0.0628794	0.00473482	2.29454	0.128156	Polymineral	4-11	postIROSL SAR_A	0.0878	0.0029	18	Single exponential	15.5	0.4	0	6755.17	415.621
ALC42A	L0524	-63.1381	-4.07263	WGS84	1.3	0.2	0.305078	2.48167	0.0929236	9.57149	0.31672	1.35539	0.0584986	0.165805	0.0282057	2.11445	0.130561	Quartz	63-125	OSL SAR	0.0751	0.0024	15	Single exponential	1.1	0.1	34.6	520.231	57.1713
ALC42B	L0525	-63.1381	-4.07263	WGS84	5.3	0.2	0.296927	2.59462	0.0959432	11.3005	0.353247	1.07222	0.0466648	0.101822	0.00833084	2.32308	0.128561	Polymineral	4-11	postIROSL SAR_A	0.0878	0.0029	8	Single exponential	11.4	0.4	0	4907.28	321.558
ALC42C	L0526	-63.1381	-4.07263	WGS84	8.9	0.2	0.293572	2.49669	0.0926833	10.674	0.337234	1.36045	0.0584788	0.0697859	0.0053033	2.10296	0.136297	Quartz	63-125	OSL SAR	0.0751	0.0024	22	Single exponential	13.5	0.5	17.5	6419.52	479.203
ALC43A	L0527	-63.158	-4.02264	WGS84	0.5	0.2	0.235329	1.89182	0.0720196	7.6061	0.25304	1.20124	0.0516947	0.184298	0.0749236	1.91805	0.124338	Quartz	63-125	OSL SAR	0.0751	0.0024	20	Single exponential	2.1	0.1	17.1	1094.86	88.0659
ALC43B	L0528	-63.158	-4.02264	WGS84	4	0.2	0.252129	2.07015	0.0779341	8.45131	0.277399	1.15722	0.0498056	0.118411	0.0104377	1.86982	0.122307	Quartz	63-125	OSL SAR	0.0751	0.0024	24	Single exponential	13.6	0.3	11.1	7273.44	502.09
ALC43C	L0529	-63.158	-4.02264	WGS84	5.5	0.2	0.282737	2.39619	0.0890314	10.1003	0.324034	1.23856	0.0533854	0.0995998	0.00808686	2.01108	0.129143	Quartz	63-125	OSL SAR	0.0751	0.0024	20	Single exponential	14.7	0.5	14.7	7309.52	531.165
ANA001B	L0361	-61.0423	-2.43037	WGS84	5.15	0.1	0.290689	3.18918	0.111746	11.2353	0.361813	0.910671	0.0388073	0.103998	0.0078152	1.955	0.121583	Quartz	125-180	OSL SAR	0.081	0.0024	19	Single exponential	4.4	0.2	14.1	2250.64	173.369
ANA001C	L0362	-61.0423	-2.43037	WGS84	6	0.1	0.21504	2.14549	0.0823375	6.90271	0.268455	0.844086	0.0373423	0.0945906	0.00704549	1.85907	0.111361	Polymineral	4-11	postIROSL SAR_A	0.081	0.0024	9	Single exponential	5.2	0.1	3	2797.1	175.974
ANA001D	L0363	-61.0423	-2.43037	WGS84	7.92	0.2	0.249569	2.42247	0.0882905	8.4692	0.295707	0.884622	0.0381681	0.0772521	0.00593775	1.68468	0.110623	Quartz	125-180	OSL SAR	0.081	0.0024	18	Single exponential	3.9	0.1	7.6	2314.98	163.19
ANA003A	L0364	-61.0264	-2.41134	WGS84	6.6	0.2	0.425342	4.47107	0.1546	17.9871	0.555	0.948517	0.0406596	0.0886632	0.00697479	2.29033	0.128506	Quartz	63-125	OSL SAR	0.081	0.0024	24	Single exponential	10.5	0.2	6.3	4584.5	271.645
ANA003C	L0365	-61.0264	-2.41134	WGS84	7.2	0.1	0.319874	3.98049	0.141927	17.0923	0.549071	1.05083	0.0456472	0.0832153	0.00615061	2.42986	0.149336	Quartz	63-125	OSL SAR	0.081	0.0024	20	Single exponential	11	0.6	25	4527.02	371.998
ANA006A	L0366	-60.9504	-2.46625	WGS84	9.5	0.2	0.459217	4.1145	0.144766	19.8384	0.612333	0.925142	0.0399957	0.0661132	0.00499726	2.74376	0.131676	Polymineral	4-11	postIROSL SAR_A	0.081	0.0024	13	Single exponential	14.7	0.3	0	5357.62	279.4
ANA006B	L0367	-60.9504	-2.46625	WGS84	9.9	0.2	0.450871	4.593	0.162102	22.1674	0.687351	1.06169	0.0459641	0.06366	0.00479703	3.09314	0.150011	Polymineral	4-11	postIROSL SAR_A	0.081	0.0024	13	Single exponential	17.2	0.3	0	5560.69	286.592
ANA007D	L0368	-60.8104	-2.57761	WGS84	6.1	0.2	0.309722	4.66355	0.162886	18.0017	0.568252	1.12818	0.0485386	0.0934235	0.00744174	2.68537	0.166199	Quartz	63-125	OSL SAR	0.081	0.0024	24	Single exponential	6.1	0.1	8.9	2271.57	145.436
ANA007E	L0369	-60.8104	-2.57761	WGS84	6.85	0.1	0.223622	4.00841	0.140921	14.3003	0.46547	1.05908	0.0457044	0.0861847	0.00638186	2.50138	0.167565	Quartz	63-125	OSL SAR	0.081	0.0024	24	Single exponential	6.5	0.2	15.3	2598.56	191.56
ANA007F	L0370	-60.8104	-2.57761	WGS84	7.8	0.2	0.263268	3.78798	0.132456	14.6861	0.464895	0.947922	0.0407521	0.0780851	0.00601181	2.30039	0.148287	Quartz	125-180	OSL SAR	0.081	0.0024	14	Single exponential	5.4	0.2	16.7	2347.43	174.518
ANA008A	L0371	-60.878	-2.60812	WGS84	5.9	0.2	0.31066	4.35962	0.153649	15.7	0.510853	0.98869	0.0429687	0.0955074	0.00765203	2.40892	0.148395	Quartz	63-125	OSL SAR	0.081	0.0024	24	Single exponential	7.1	0.1	4.6	2947.38	186.251
ANA008E	L0372	-60.878	-2.60812	WGS84	7.4	0.2	0.412608	4.64089	0.160173	17.2555	0.537738	0.940295	0.0402806	0.0813716	0.0063033	2.29226	0.130304	Quartz	63-125	OSL SAR	0.081	0.0024	17	Single exponential	6.7	0.2	14	2922.88	187.668
ANA008H	L0373	-60.878	-2.60812	WGS84	8.4	0.2	0.275723	4.0333	0.201914	13.7895	0.659792	1.02031	0.0521841	0.0735171	0.00561672	2.32276	0.152354	Quartz	63-125	OSL SAR	0.081	0.0024	24	Single exponential	6.1	0.1	8.6	2626.19	177.555
ANA009B	L0374	-60.8856	-2.61267	WGS84	6	0.2	0.285223	2.21562	0.0813252	6.55774	0.240584	0.782636	0.033933	0.0944513	0.00754499	1.43453	0.0900872	Quartz	125-180	OSL SAR	0.081	0.0024	13	Single exponential	1.6	0.2	41.3	1115.35	156.025
ANA009D	L0375	-60.8856	-2.61267	WGS84	6.6	0.2	0.305097	2.30048	0.0843676	6.61014	0.245904	0.931795	0.040193	0.0885089	0.00696265	1.53427	0.0962696	Quartz	125-180	OSL SAR	0.081	0.0024	24	Single exponential	10.5	0.2	6.3	6843.67	448.765
ANA010A	L0376	-60.9138	-2.60614	WGS84	5.75	0.2	0.279404	4.29125	0.151909	14.2573	0.477038	0.997484	0.0435963	0.0970894	0.00781549	2.39282	0.151621	Quartz	125-180	OSL SAR	0.081	0.0024	22	Single exponential	1.5	0.1	33.3	626.875	57.6573
ANA010C	L0377	-60.9138	-2.60614	WGS84	9.45	0.1	0.462634	4.00458	0.141072	13.4867	0.443379	0.934257	0.0405664	0.066358	0.00486819	1.91676	0.105887	Quartz	125-180	OSL SAR	0.081	0.0024	10	Single exponential	1.5	0.2	34.9	782.57	112.944
ANA011	L0378	-60.7974	-2.54646	WGS84	10.2	0.2	0.181156	2.64367	0.094644	10.25	0.339831	0.255523	0.0123772	0.0619369	0.00465745	1.39724	0.095247	Quartz	125-180	OSL SAR	0.081	0.0024	12	Single exponential	26.2	2	38.6	18751.2	1919.05
ANA012	L0379	-60.6497	-2.69418	WGS84	4.55	0.1	0.576003	3.95296	0.147012	15.0927	0.539194	0.405747	0.0217163	0.111359	0.0084465	1.55547	0.0769454	Quartz	63-125	OSL SAR	0.081	0.0024	14	Single exponential	19.6	1.1	19	12600.7	942.674
ANA014	L0381	-60.7712	-2.68199	WGS84	10.5	0.1	0.413456	4.18037	0.147868	20.0441	0.625219	0.947169	0.0412842	0.0602716	0.00441293	2.88117	0.14358	Polymineral	4-11	postIROSL SAR_A	0.081	0.0024	18	Single exponential	15.2	0.5	6.9	5275.64	315.018
ANA015A	L0382	-60.7712	-2.68199	WGS84	8.42	0.2	0.436588	4.6614	0.163141	19.3234	0.608593	0.953736	0.0413926	0.0733612	0.00560352	2.9026	0.141549	Polymineral	4-11	postIROSL SAR_A	0.081	0.0024	21	Single exponential	11.9	0.2	5	4099.77	211.471
ANA015B	L0383	-60.7712	-2.68199	WGS84	11.42	0.2	0.381458	4.85398	0.167587	20.9522	0.638365	1.03617	0.0443934	0.0553659	0.00413461	3.22337	0.165035	Polymineral	4-11	postIROSL SAR_A	0.081	0.0024	16	Single exponential	13.9	0.3	7.2	4312.26	239.6
ANA015D	L0384	-60.7712	-2.68199	WGS84	12.9	0.15	0.373334	4.73495	0.164208	19.7991	0.611213	0.965805	0.0416157	0.0487349	0.00358302	3.08675	0.159228	Polymineral	4-11	postIROSL SAR_A	0.081	0.0024	18	Single exponential	13.9	0.2	4	4503.12	241.158
EMB13-01A	L0139	-51.8943	-2.86811	WGS84	0.5	0.05	0.0778825	1.23983	0.0521497	6.6196	0.223594	0.101638	0.00735113	0.1651	0.0083	0.962487	0.0638042	Quartz	180-250	OSL SAR	0.1121	0.0037	20	Single exponential	6.75963	0.470969	27	7023.09	675.42
EMB13-01B	L0140	-51.8943	-2.86811	WGS84	1.55	0.05	0.130595	1.02091	0.0438349	6.11878	0.202345	0.0945173	0.00624607	0.1591	0.008	0.830693	0.05116	Quartz	180-250	OSL SAR	0.1121	0.0037	22	Single exponential	16.4563	1.0677	26	19810.3	1772.17
EMB13-02A	L0133	-51.9102	-2.84533	WGS84	0.3	0.05	0.0762265	0.957608	0.0440924	3.94242	0.154696	0.0694008	0.00641131	0.1665	0.0083	0.698834	0.043463	Quartz	180-250	OSL SAR	0.0776	0.0024	22	Single exponential	1.69168	0.181527	48	2420.72	300.234
EMB13-02B	L0145	-51.9102	-2.84533	WGS84	0.9	0.05	0.0917291	0.918859	0.0418699	6.09948	0.206908	0.0965002	0.00670874	0.1631	0.0082	0.841168	0.0537699	Quartz	180-250	OSL SAR	0.1121	0.0037	19	Single exponential	8.99042	0.708581	31.1	10688	1084.61
EMB13-05	L0134	-51.9181	-2.87052	WGS84	2.8	0.05	0.113685	3.26439	0.121163	11.1039	0.356532	0.57834	0.0270002	0.1665	0.0083	2.07175	0.146024	Quartz	180-250	OSL SAR	0.1121	0.0037	22	Single exponential	0.12331	0.010879	33.4	59.5199	6.72116
EMB13-11B	L0128	-51.9558	-2.83625	WGS84	0.72	0.05	0.142228	0.716108	0.033681	3.50623	0.131882	0.16557	0.00885686	0.1645	0.0082	0.669062	0.038717	Quartz	180-250	OSL SAR	0.1121	0.0037	22	Single exponential	0.31388	0.011779	5.8	469.134	32.3565
EMB13-12	L0137	-51.9667	-2.84349	WGS84	1.3	0.05	0.160092	0.395712	0.0246776	1.77939	0.0838601	0.258766	0.0127235	0.1607	0.008	0.568601	0.0325636	Quartz	180-250	OSL SAR	0.1121	0.0037	14	Single exponential	0.23541	0.0195467	26	414.016	41.7608
EMB13-13D	L0142	-51.9925	-2.80333	WGS84	3.3	0.05	0.318977	1.68667	0.0664146	5.55977	0.198413	0.386662	0.0183416	0.1501	0.0075	1.01523	0.0560395	Quartz	180-250	OSL SAR	0.1121	0.0037	23	Single exponential	0.58292	0.0263036	12.7	574.176	40.9363
EMB13-15B	L0149	-51.9729	-2.73569	WGS84	3	0.05	0.288037	0.64949	0.0567672	2.08321	0.171754	0.190356	0.0157308	0.1515	0.0076	0.522221	0.0283106	Quartz	180-250	OSL SAR	0.0776	0.0024	21	Single exponential	0.09312	0.00423429	14.3	178.315	12.6171
EMB13-16A	L0127	-51.9994	-2.75486	WGS84	0.35	0.05	0.120279	1.35497	0.0569375	5.04559	0.185753	0.386662	0.0185399	0.1663	0.0083	1.10989	0.0732429	Quartz	180-250	OSL SAR	0.1121	0.0037	22	Single exponential	0.21299	0.0192645	38.1	191.901	21.4858
EMB13-16B	L0144	-51.9994	-2.75486	WGS84	1.63	0.05	0.178893	2.33158	0.088279	8.732	0.287257	0.528768	0.0245547	0.159	0.0079	1.57666	0.102491	Quartz	180-250	OSL SAR	0.1121	0.0037	19	Single exponential	0.86317	0.0423897	14.4	547.468	44.6023
EMB13-17A	L0132	-51.9972	-2.77179	WGS84	0.35	0.05	0.182113	1.99051	0.075649	6.78417	0.223878	0.432929	0.0198949	0.1662	0.0083	1.318	0.0832637	Quartz	180-250	OSL SAR	0.1121	0.0037	22	Single exponential	0.16815	0.00713504	9.9	127.58	9.70909
EMB13-17B	L0143	-51.9972	-2.77179	WGS84	2.3	0.05	0.238836	2.18147	0.0812173	7.85397	0.254347	0.449453	0.0205889	0.1553	0.0078	1.35424	0.0820232	Quartz	180-250	OSL SAR	0.1121	0.0037	21	Single exponential	0.4484	0.0199999	11.2	331.108	24.9055
EMB13-18	L0138	-52.0604	-2.766	WGS84	2	0.05	0.168433	1.18887	0.0745524	3.52161	0.244231	0.350309	0.0216134	0.1569	0.0078	0.900876	0.0577607	Quartz	180-250	OSL SAR	0.1121	0.0037	23	Single exponential	0.52687	0.0234246	12.3	584.842	45.631
EMB13-19	L0147	-52.0518	-2.78014	WGS84	1.2	0.05	0.148906	1.06437	0.0464295	3.88597	0.150182	0.190687	0.0105093	0.1613	0.0081	0.778143	0.0466872	Quartz	180-250	OSL SAR	0.0776	0.0024	17	Single exponential	0.76824	0.0321969	9.4	987.273	72.2549
EMB13-20	L0131	-52.0163	-2.73484	WGS84	1.3	0.05	0.187227	1.31829	0.0825402	4.7576	0.292801	0.343699	0.0214151	0.1605	0.008	0.982432	0.0619639	Quartz	180-250	OSL SAR	0.1121	0.0037	21	Single exponential	0.7847	0.0297184	5.8	798.732	58.7618
EMB13-21C	L0146	-52.0269	-2.77651	WGS84	3.3	0.05	0.254181	0.896351	0.0402828	3.17159	0.12811	0.253809	0.0128226	0.15	0.0075	0.686775	0.0375705	Quartz	180-250	OSL SAR	0.0776	0.0024	19	Single exponential	0.48112	0.0164375	5.7	700.549	45.1839
EMB13-22	L0130	-52.0188	-2.80637	WGS84	1.2	0.05	0.152788	0.638056	0.0345621	2.65771	0.121588	0.161605	0.0098483	0.1616	0.0081	0.590524	0.0334173	Quartz	180-250	OSL SAR	0.1121	0.0037	22	Single exponential	0.28025	0.0136876	14.2	474.579	35.4753
EMB13-23	L0148	-51.9897	-2.85279	WGS84	1.4	0.05	0.0148145	0.631078	0.0327667	2.22064	0.10219	0.383357	0.0182425	0.1676	0.0084	0.857538	0.0626633	Quartz	180-250	OSL SAR	0.0776	0.0024	23	Single exponential	0.48112	0.0204088	13.2	561.048	47.4049
EMB13-09A	L0141	-51.9383	-2.82513	WGS84	0.15	0.05	0.152512	2.46759	0.0944508	7.3019	0.249505	0.462672	0.0217786	0.1674	0.0084	1.50746	0.0995784	Quartz	180-250	OSL SAR	0.1121	0.0037	23	Single exponential	0.42598	0.0303564	30.3	282.581	27.4582
EMB13-09B	L0135	-51.9383	-2.82513	WGS84	0.3	0.05	0.0491487	1.60989	0.0636772	5.09584	0.18587	0.396576	0.0188043	0.1665	0.0083	1.25693	0.0908251	Quartz	180-250	OSL SAR	0.1121	0.0037	22	Single exponential	0.61655	0.0302784	15.8	490.52	42.8556
EMB13-09C	L0136	-51.9383	-2.82513	WGS84	1	0.05	0.175583	2.40487	0.0766207	7.82675	0.313382	0.1236	0.00948478	0.1625	0.0081	1.20398	0.0754505	Quartz	180-250	OSL SAR	0.1121	0.0037	22	Single exponential	1.16584	0.0541608	14.6	968.324	75.5381
NSM16B	NSM16B	-59.9804	-3.24459	WGS84	8.3	0.02	0.043	0.843831	1.66372e-05	3.07173	5.45381e-05	0.697567	0.031421	0.0733352	0.00532672	1.15322	0.0951452	Polymineral	180-250	postIROSL SAR_B	0.0819	0.0024	8	Single exponential	22.9156	1.97361	22.6	19870.9	2369.92
NSM16LAJ	NSM16LAJ	-59.9872	-3.23087	WGS84	5.05	0.02	0.108	1.3315	3.17648e-05	5.75746	0.000137519	1.35266	0.0585366	0.103747	0.00754278	1.97483	0.154344	Polymineral	180-250	postIROSL SAR_B	0.0819	0.0024	7	Single exponential	19.2383	1.79594	21.7	9741.77	1186.06
NSM17LEJ	NSM17LEJ	-60.0274	-3.2666	WGS84	1.85	0.02	0.0307291	2.30739	6.48606e-05	8.36011	0.000232279	1.16304	0.0505439	0.15294	0.0112251	2.40934	0.194751	Polymineral	180-250	postIROSL SAR_B	0.0819	0.0024	5	Single exponential	8.79606	1.697	42.2	3650.82	763.666
NSM21B	NSM21B	-59.9809	-3.29317	WGS84	9.43	0.02	0.0461423	1.16655	2.63993e-05	5.10433	0.000111655	1.21638	0.0528104	0.0656712	0.00476946	1.8556	0.157737	Polymineral	180-250	postIROSL SAR_B	0.0819	0.0024	8	Single exponential	17.4447	1.40658	20	9401.12	1101.47
NSM23E	NSM23E	-60.2476	-3.27144	WGS84	5.38	0.02	0.162428	1.69988	4.26881e-05	6.20163	0.000151635	1.31439	0.0568508	0.0999438	0.00726496	1.93581	0.141962	Polymineral	180-250	postIROSL SAR_B	0.0819	0.0024	24	Single exponential	2.30139	0.0874629	7.5	1188.85	98.1955
NSM24E	NSM24E	-60.2774	-3.27876	WGS84	8.15	0.02	0.103306	1.2301	3.12675e-05	5.25526	0.000123459	1.26227	0.0550821	0.0744455	0.00540749	1.81923	0.144822	Polymineral	180-250	postIROSL SAR_B	0.0819	0.0024	11	Single exponential	14.5864	2.41245	52.3	8017.87	1471.69
NSM29K	NSM29K	-59.9502	-3.21525	WGS84	6.63	0.02	0.125701	1.61233	4.01928e-05	6.0884	0.000146792	1.30144	0.0562897	0.0871457	0.00633183	1.95697	0.15002	Polymineral	180-250	postIROSL SAR_B	0.0819	0.0024	10	Single exponential	8.41113	0.89064	31	4298.04	561.861
NSM31J	NSM31J	-59.9085	-3.19346	WGS84	5.93	0.02	0.157854	2.46201	7.46617e-05	9.35139	0.000291243	1.16586	0.0509769	0.0940152	0.00683243	2.15293	0.154423	Polymineral	180-250	postIROSL SAR_B	0.0819	0.0024	11	Single exponential	15.43	1.54982	29.3	7166.95	884.57
NSM32G	NSM32G	-59.3249	-3.14561	WGS84	8.44	0.02	0.15858	3.62468	0.00013216	11.9123	0.000417813	1.07556	0.0467431	0.0723196	0.00525286	2.43981	0.173814	Polymineral	180-250	postIROSL SAR_B	0.0819	0.0024	11	Single exponential	18.9271	1.1976	18.2	7757.59	739.167
NSM36G	NSM36G	-59.063	-3.22775	WGS84	7.49	0.02	0.169934	1.75316	4.47855e-05	6.0717	0.000147477	1.30042	0.0563382	0.0796208	0.005784	1.89277	0.139093	Polymineral	180-250	postIROSL SAR_B	0.0819	0.0024	11	Single exponential	8.86158	1.00624	33.3	4681.81	633.24
NSM38A	NSM38A	-59.0188	-3.25178	WGS84	0.35	0.02	0.0560804	1.5899	4.15042e-05	6.66793	0.000170753	1.28887	0.0561598	0.18614	0.017197	2.22476	0.175813	Polymineral	180-250	postIROSL SAR_B	0.0819	0.0024	11	Single exponential	5.98689	0.478072	21.6	2691.03	302.326
NSM41C	NSM41C	-58.9319	-3.56968	WGS84	7.9	0.02	0.133743	1.50958	3.50685e-05	6.38259	0.000155458	1.01247	0.0443567	0.076349	0.00554595	1.67248	0.124812	Polymineral	180-250	postIROSL SAR_B	0.0819	0.0024	6	Single exponential	4.27518	0.674311	36.1	2556.2	446.033
NSM47A	NSM47A	-58.8258	-3.4029	WGS84	6.2	0.02	0.114475	1.76461	4.52167e-05	6.96712	0.000181833	1.20201	0.0523084	0.0912802	0.00663306	1.98097	0.151271	Polymineral	180-250	postIROSL SAR_B	0.0819	0.0024	18	Single exponential	3.23505	0.279469	33.6	1633.07	188.292
NSM50K	NSM50K	-58.757	-3.33406	WGS84	7.81	0.02	0.0903202	1.12145	2.28489e-05	4.58102	9.20211e-05	1.16108	0.0501741	0.0770509	0.00559702	1.68632	0.13568	Polymineral	180-250	postIROSL SAR_B	0.0819	0.0024	8	Single exponential	14.3816	0.663044	0	8528.43	790.861
TAP04B	TAP04B	-55.034	-2.80162	WGS84	0.7	0.2	0.043	1.15869	0.037962	2.73196	0.201079	1.06084	0.0925344	0.177688	0.0523811	1.66067	0.147809	Quartz	180-250	OSL SAR	0.0803	0.0024	24	Single exponential	7.17882	0.550988	34.6	4322.85	508.058
TAP05	TAP05	-55.0341	-2.80153	WGS84	0.75	0.2	0.01	0.253501	0.0175424	0.812648	0.0587756	0.255131	0.0518854	0.176517	0.0487843	0.552201	0.0548467	Quartz	180-250	OSL SAR	0.0803	0.0024	4	Single exponential	0.12045	0.0347162	54.5	218.127	66.4971
TAP18	TAP18	-55.1697	-2.79364	WGS84	0.4	0.2	0.36	1.18323	0.0437172	4.49445	0.180682	1.16197	0.0932836	0.184905	0.0934219	1.43507	0.094971	Quartz	180-250	OSL SAR	0.0803	0.0024	24	Single exponential	4.85815	0.191245	12.4	3385.3	260.674
TAP19	TAP19	-55.1694	-2.79356	WGS84	0.75	0.2	0.009	0.201193	0.0147355	0.669317	0.0528855	0.238013	0.0472015	0.176517	0.0487843	0.512797	0.0500432	Quartz	180-250	OSL SAR	0.0803	0.0024	14	Single exponential	0.03212	0.00649533	58.7	62.6369	14.0643
TAP25T	TAP25T	-54.8832	-2.17691	WGS84	1.55	0.2	0.17	1.58128	0.0527449	8.85784	0.358418	1.53249	0.118753	0.15897	0.0235358	2.29936	0.176919	Quartz	180-250	OSL SAR	0.0803	0.0024	20	Single exponential	11.7479	1.13873	40.5	5109.2	632.299
TAP27A	TAP27A	-54.8495	-2.22608	WGS84	3.17	0.2	0.227	1.43543	0.0480264	8.63949	0.340612	1.16114	0.111819	0.129586	0.0124636	1.81642	0.136441	Quartz	180-250	OSL SAR	0.0803	0.0024	18	Single exponential	20.3159	2.3398	46.5	11184.6	1537.9
TAP32B	TAP32B	-54.725	-2.39137	WGS84	2.01	0.2	0.226	2.17283	0.0689266	12.7861	0.452779	2.07637	0.14954	0.149839	0.0184557	2.94549	0.216362	Quartz	180-250	OSL SAR	0.0803	0.0024	19	Single exponential	1.59797	0.148419	37.8	542.513	64.2423
XNG01	XNG01	-52.1988	-3.235	WGS84	3.2	0.2	0.057	0.51744	0.0249132	2.23326	0.078027	0.573383	0.0191017	0.131436	0.0125907	0.94603	0.0715813	Quartz	180-250	OSL SAR	0.0803	0.0024	24	Single exponential	4.84	0.198143	12.3	5116.12	440.139
XNG04	XNG04	-52.1926	-3.22913	WGS84	2.5	0.2	0.141	0.673843	0.0260843	2.17447	0.0742802	0.300217	0.0115743	0.14336	0.0154869	0.676734	0.0437071	Quartz	180-250	OSL SAR	0.0803	0.0024	24	Single exponential	1.8	0.0793729	15.5	2659.84	208.008
XNG06	XNG06	-52.1836	-3.22638	WGS84	1.4	0.2	0.168	0.681338	0.0275414	3.07104	0.0929609	0.329489	0.0126739	0.165014	0.0264425	0.76343	0.0515453	Quartz	180-250	OSL SAR	0.0803	0.0024	23	Single exponential	2.84	0.100899	8	3720.05	283.821
XNG16	XNG16	-52.1134	-3.21499	WGS84	3	0.2	0.062	0.559131	0.0267836	2.26534	0.0820043	0.646419	0.0214316	0.134708	0.0132771	1.02581	0.0781754	Quartz	180-250	OSL SAR	0.0803	0.0024	23	Single exponential	8.92	0.329663	8.8	8695.61	736.496
XNG19	XNG19	-52.0983	-3.21956	WGS84	2.8	0.2	0.073	1.05114	0.0347623	4.89112	0.128791	0.558842	0.0191612	0.138086	0.0140631	1.21585	0.0887269	Quartz	180-250	OSL SAR	0.0803	0.0024	21	Single exponential	11.44	0.542467	15.8	9409.04	818.85
XNG47-2	XNG47-2	-51.9485	-3.45724	WGS84	1.4	0.2	0.059	1.87476	0.0482441	5.81682	0.15237	0.572061	0.0200304	0.16497	0.0264354	1.51849	0.113697	Quartz	180-250	OSL SAR	0.0803	0.0024	24	Single exponential	0.288	0.0120416	10.6	189.662	16.265
XNG62	XNG62	-51.9447	-2.64046	WGS84	2	0.2	0.027	0.197141	0.0208587	1.01814	0.0519409	0.00938233	0.00409134	0.151363	0.0187043	0.276489	0.0219911	Quartz	180-250	OSL SAR	0.0803	0.0024	20	Single exponential	0.208	0.0065	2.9	752.29	64.2876
XNG67	XNG67	-51.9611	-2.85083	WGS84	2.4	0.2	0.083	0.444694	0.0233106	1.67826	0.0655467	0.292871	0.0115437	0.143873	0.0159007	0.622174	0.0426879	Quartz	180-250	OSL SAR	0.0803	0.0024	23	Single exponential	0.336	0.0132004	12.9	540.042	42.6972
XC01-2-120	L0307	-52.1901	-3.21428	WGS84	1.7	0.01	0.174959	0.552012	0.0538082	1.85635	0.179742	0.551019	0.0288001	0.158727	0.0115606	0.843141	0.0567385	Quartz	180-250	OSL SAR	0.1101	0.0035	24	Single exponential	5.84	0.2	16.5	6926.48	522.999
XC01-2-84	L0308	-52.1901	-3.21428	WGS84	1.34	0.01	0.252203	0.821356	0.0639756	3.00035	0.244127	0.45516	0.0254951	0.166307	0.0121367	0.838745	0.0509627	Quartz	180-250	OSL SAR	0.1101	0.0035	24	Single exponential	3.56	0.1	14	4244.44	284.121

## Sheet: Radiocarbon Ages_This Study
Field Code	Lab Code	Long	Lat	Datum	Laboratory	Material	Method	Delta13C	Fraction of MC	D14C	D14C Error	Age BP (years)	Age Error (years)	Age cal BP min (years)	Age cal BP max (years)	Age Cal med (years)	Age Cal med Error (years)
EMB13-07A	A2847	-51.9249	-2.80751	WGS84	ISGS	Charcoal	AMS	-31.2	0.6221	-377.9	1.1	3815	15	4150	4246	4198	48
EMB13-07B	A2848	-51.9249	-2.80751	WGS84	ISGS	Charcoal	AMS	-29.7	0.6223	-377.7	1.1	3810	15	4149	4243	4196	47
EMB13-07C	A2849	-51.9249	-2.80751	WGS84	ISGS	Charcoal	AMS	-29.2	0.6227	-377.3	1.3	3805	20	4096	4246	4171	75
EMB13-07D	A2850	-51.9249	-2.80751	WGS84	ISGS	Charcoal	AMS	-29.4	0.6096	-390.4	1	3975	15	4415	4515	4465	50
EMB13-07E	A2851	-51.9249	-2.80751	WGS84	ISGS	Charcoal	AMS	-29.4	0.5525	-447.5	1.4	4765	25	5467	5588	5527.5	60.5
EMB13-13B	A2852	-51.9925	-2.80333	WGS84	ISGS	Charcoal	AMS	-28.7	0.9091	-90.9	1.5	765	15	671	726	698.5	27.5
EMB13-13C	A2853	-51.9925	-2.80333	WGS84	ISGS	Charcoal	AMS	-30.8	0.9011	-98.9	1.5	835	15	700	782	741	41
EMB13-15A	A2854	-51.9729	-2.73569	WGS84	ISGS	Charcoal	AMS	-27.2	0.9918	-8.2	1.6	65	15	Modern	*	*	*
EMB13-17C	A2855	-51.9972	-2.77179	WGS84	ISGS	Charcoal	AMS	-30.4	0.9821	-17.9	1.7	145	15	Modern	*	*	*
EMB13-17D	A2856	-51.9972	-2.77179	WGS84	ISGS	Charcoal	AMS	-30.3	0.9559	-44.1	2	360	20	319	495	407	88
EMB13-21B	A2857	-52.0269	-2.77651	WGS84	ISGS	Charcoal	AMS	-30.7	0.9483	-51.7	1.6	425	15	478	514	496	18
NSM16LA	Poz-48275	-59.9872	-3.23087	WGS84	Poznan	Charcoal	AMS	na	na	na	na	2510	40	2458	2745	2601.5	143.5
NSM20LA-C	Poz-48276	-60.082	-3.33279	WGS84	Poznan	Charcoal	AMS	na	na	na	na	125	30	Modern	*	*	*
NSM23B	Poz-48272	-60.2476	-3.27144	WGS84	Poznan	Charcoal	AMS	na	na	na	na	143	35	Modern	*	*	*
NSM29E	Poz-48273	-59.9502	-3.21525	WGS84	Poznan	Charcoal	AMS	na	na	na	na	2690	40	2748	2861	2804.5	56.5
NSM29I	Poz-48278	-59.9502	-3.21525	WGS84	Poznan	Charcoal	AMS	na	na	na	na	365	35	315	503	409	94
NSM38A	Poz-48274	-59.0188	-3.25178	WGS84	Poznan	Charcoal	AMS	na	na	na	na	1100	110	796	1265	1030.5	234.5
NSM-50k	Poz-48280	-58.757	-3.33406	WGS84	Poznan	Charcoal	AMS	na	na	na	na	7460	50	8185	8374	8279.5	94.5
TAP27B	A2859	-54.8495	-2.22608	WGS84	ISGS	Charcoal	AMS	-28.5	0.8314	-168.6	1.9	1485	20	978	1170	1074	96
TAP27C	A2860	-54.8495	-2.22608	WGS84	ISGS	Charcoal	AMS	-29.2	0.8677	-132.3	1.5	1140	15	1320	1407	1363.5	43.5
TAP29	A2861	-54.7497	-2.33059	WGS84	ISGS	Charcoal	AMS	-25.4	0.9818	-18.2	1.6	150	15	Modern	*	*	*
TAP30B	A2862	-54.7331	-2.3295	WGS84	ISGS	Charcoal	AMS	-26.7	0.4715	-528.5	1	6040	20	6797	6950	6873.5	76.5
XNG53A	Poz-48282	-51.7506	-3.50479	WGS84	Poznan	Charcoal	AMS	na	na	na	na	200	35	Modern	*	*	*

## Sheet: OSL Ages_Literature
Field Code	Lat	Long	Datum	River	Locality	Age (years)	Age Error (years)	Mineral	Grain size	Protocol	Reference
PD-48	-3.30361	-60.0972	WGS84	Solimões	Central Amazonia	11500	1500	Quartz	Sand	OSL SAR	Sant'Anna et. al., 2017
ELZ 79	-3.17408	-59.902	WGS84	Solimões	Central Amazonia	15900	5500	Quartz	Sand	OSL SAR	Gonçalves Jr. et al., 2016
ELZ 80	-3.19706	-59.91	WGS84	Solimões	Central Amazonia	10000	4300	Quartz	Sand	OSL SAR	Gonçalves Jr. et al., 2016
ELZ 82	-3.2344	-59.9572	WGS84	Solimões	Central Amazonia	10500	3300	Quartz	Sand	OSL SAR	Gonçalves Jr. et al., 2016
ELZ 83	-3.2586	-60.0189	WGS84	Solimões	Central Amazonia	4200	1200	Quartz	Sand	OSL SAR	Gonçalves Jr. et al., 2016
ELZ 84	-3.30054	-60.018	WGS84	Solimões	Central Amazonia	18300	4400	Quartz	Sand	OSL SAR	Gonçalves Jr. et al., 2016
ELZ 93	-3.17323	-59.5812	WGS84	Solimões	Central Amazonia	2300	400	Quartz	Sand	OSL SAR	Gonçalves Jr. et al., 2016
ELZ 94	-3.17787	-59.555	WGS84	Solimões	Central Amazonia	7300	2000	Quartz	Sand	OSL SAR	Gonçalves Jr. et al., 2016
ELZ 97	-3.07635	-59.7079	WGS84	Solimões	Central Amazonia	2000	1000	Quartz	Sand	OSL SAR	Gonçalves Jr. et al., 2016

## Sheet: Radiocargon Ages_Literature
Field Code	Lat	Long	Datum	River	Locality	Laboratory	Material	Method	Age BP (years)	Age Error (years)	Age cal BP min (years)	Age cal BP max (years)	Age cal BP med (years)	Age Error cal (years)	Reference
RBN17.1	1.21946	-61.3203	WGS84	Branco	Rio Branco	Beta Analytic	Bulk organic matter	AMS	370	30	423	503	463	40	Cremon et al., 2016
RBN21.8	1.09894	-61.3388	WGS84	Branco	Rio Branco	Beta Analytic	Bulk organic matter	AMS	430	30	452	529	490.5	38.5	Cremon et al., 2016
RBN07.2	1.552	-61.2364	WGS84	Branco	Rio Branco	Beta Analytic	Bulk organic matter	AMS	560	30	588	642	615	27	Cremon et al., 2016
RBN21.1	1.09894	-61.3388	WGS84	Branco	Rio Branco	Beta Analytic	Bulk organic matter	AMS	730	30	653	709	681	28	Cremon et al., 2016
RBN84.A	0.409631	-61.7299	WGS84	Branco	Rio Branco	Beta Analytic	Bulk organic matter	AMS	840	30	686	796	741	55	Cremon et al., 2016
RBN26.1	0.996633	-61.322	WGS84	Branco	Rio Branco	Beta Analytic	Bulk organic matter	AMS	1460	30	1302	1396	1349	47	Cremon et al., 2016
RBN82.4	0.451891	-61.7163	WGS84	Branco	Rio Branco	Beta Analytic	Bulk organic matter	AMS	1530	30	1352	1446	1399	47	Cremon et al., 2016
RBN82.2	0.451891	-61.7163	WGS84	Branco	Rio Branco	Beta Analytic	Bulk organic matter	AMS	1740	30	1566	1713	1639.5	73.5	Cremon et al., 2016
RBN10.1	1.46136	-61.2619	WGS84	Branco	Rio Branco	Beta Analytic	Bulk organic matter	AMS	2760	30	2779	2929	2854	75	Cremon et al., 2016
RBN83.1	0.424306	-61.7351	WGS84	Branco	Rio Branco	Beta Analytic	Bulk organic matter	AMS	3860	30	4224	4410	4317	93	Cremon et al., 2016
RBN29.1	0.907939	-61.3873	WGS84	Branco	Rio Branco	Beta Analytic	Bulk organic matter	AMS	4290	30	4826	4888	4857	31	Cremon et al., 2016
RBN29.6	0.907939	-61.3873	WGS84	Branco	Rio Branco	Beta Analytic	Bulk organic matter	AMS	4280	40	4815	4965	4890	75	Cremon et al., 2016
RBN83.3	0.424306	-61.7351	WGS84	Branco	Rio Branco	Beta Analytic	Bulk organic matter	AMS	4440	30	4956	5075	5015.5	59.5	Cremon et al., 2016
RBN67.1	0.709364	-61.6439	WGS84	Branco	Rio Branco	Beta Analytic	Bulk organic matter	AMS	4570	30	5268	5323	5295.5	27.5	Cremon et al., 2016
2 (0.6–0.7)	-8.56889	-63.73	WGS84	Madeira	Humaita-Porto Velho	Beta Analytic	Bulk organic matter	AMS	3050	40	3158	3367	3262.5	104.5	Rossetti et al., 2014
15.3 (1.7–1.8)	-8.60722	-63.5961	WGS84	Madeira	Humaita-Porto Velho	Beta Analytic	Bulk organic matter	AMS	3300	30	3450	3591	3520.5	70.5	Rossetti et al., 2014
30.1	-8.21167	-63.2528	WGS84	Madeira	Humaita-Porto Velho	Beta Analytic	Bulk organic matter	AMS	3550	30	3811	3924	3867.5	56.5	Rossetti et al., 2014
46.2 (0.8–0.9)	-7.55333	-62.9553	WGS84	Madeira	Humaita-Porto Velho	Beta Analytic	Bulk organic matter	AMS	5150	30	5885	5950	5917.5	32.5	Rossetti et al., 2014
47.1	-7.59389	-62.955	WGS84	Madeira	Humaita-Porto Velho	Beta Analytic	Bulk organic matter	AMS	5690	30	6406	6551	6478.5	72.5	Rossetti et al., 2014
63 (1.2–1.3)	-6.05361	-61.7078	WGS84	Madeira	Humaita-Porto Velho	Beta Analytic	Bulk organic matter	AMS	6600	40	7433	7524	7478.5	45.5	Rossetti et al., 2014
46.4 (2.9–3.0)	-7.55333	-62.9553	WGS84	Madeira	Humaita-Porto Velho	Beta Analytic	Bulk organic matter	AMS	6720	40	7507	7658	7582.5	75.5	Rossetti et al., 2014
15.2 (5.7–5.8)	-8.60722	-63.5961	WGS84	Madeira	Humaita-Porto Velho	Beta Analytic	Bulk organic matter	AMS	8380	40	9299	9484	9391.5	92.5	Rossetti et al., 2014
38 (2.3–2.4)	-8.2275	-63.2033	WGS84	Madeira	Humaita-Porto Velho	Beta Analytic	Bulk organic matter	AMS	9650	50	10784	10979	10881.5	97.5	Rossetti et al., 2014
2 (3.6–3.7)	-8.56889	-63.73	WGS84	Madeira	Humaita-Porto Velho	Beta Analytic	Bulk organic matter	AMS	9590	50	10741	11144	10942.5	201.5	Rossetti et al., 2014
2.2 (4.4–4.5)	-8.56889	-63.73	WGS84	Madeira	Humaita-Porto Velho	Beta Analytic	Bulk organic matter	AMS	9700	50	11068	11231	11149.5	81.5	Rossetti et al., 2014
46.5 (3.5–3.6)	-7.55333	-62.9553	WGS84	Madeira	Humaita-Porto Velho	Beta Analytic	Bulk organic matter	AMS	10030	40	11328	11722	11525	197	Rossetti et al., 2014
56 (3.1–3.2)	-6.79611	-62.3844	WGS84	Madeira	Humaita-Porto Velho	Beta Analytic	Bulk organic matter	AMS	11180	50	12881	13245	13063	182	Rossetti et al., 2014
OS-56252	-12.1507	-69.0023	WGS84	Madre de Dios	Tambopata	NOSAMS	Fossil wood	AMS	730	25	670	710	690	20	Rigsby et al., 2009
OS-56253	-12.1507	-69.0023	WGS84	Madre de Dios	Tambopata	NOSAMS	Fossil wood	AMS	940	30	820	920	870	50	Rigsby et al., 2009
OS-56257	-12.0025	-69.0516	WGS84	Madre de Dios	Laberinto I	NOSAMS	Fossil wood	AMS	3500	35	3730	3830	3780	50	Rigsby et al., 2009
OS-51222	-12.0025	-69.0516	WGS84	Madre de Dios	Laberinto I	NOSAMS	Leafy material	AMS	5720	40	6470	6590	6530	60	Rigsby et al., 2009
OS-56134	-12.0522	-69.1336	WGS84	Madre de Dios	Playa Caceres	NOSAMS	Fossil wood	AMS	9270	40	10370	10530	10450	80	Rigsby et al., 2009
OS-56248	-12.0522	-69.1336	WGS84	Madre de Dios	Playa Caceres	NOSAMS	Fossil wood	AMS	9310	35	10450	10570	10510	60	Rigsby et al., 2009
OS-56247	-12.1168	-70.0347	WGS84	Madre de Dios	Manu	NOSAMS	Fossil wood	AMS	10250	40	11870	12070	11970	100	Rigsby et al., 2009
Beta 512466	-0.323215	-67.3737	WGS84	Negro	Curicuriari	Beta Analytic	Wood/Charcoal	AMS	4050	60	4465	4703	4584	119	Latrubesse and Franzinelli, 2005
LP-985	-0.73353	-62.9783	WGS84	Negro	Mariuá Archipelago	LATYR	Wood/Charcoal	Radiometric	3650	90	3878	4102	3990	112	Latrubesse and Franzinelli, 2005
LP-1000	-1.02027	-62.7023	WGS84	Negro	Mariuá Archipelago	LATYR	Wood/Charcoal	Radiometric	1450	70	1314	1428	1371	57	Latrubesse and Franzinelli, 2005
LP-1004	-1.03246	-62.5475	WGS84	Negro	Mariuá Archipelago	LATYR	Wood/Charcoal	Radiometric	1710	60	1562	1696	1629	67	Latrubesse and Franzinelli, 2005
LP-1063	-1.2768	-62.1487	WGS84	Negro	Mariuá Archipelago	LATYR	Wood/Charcoal	Radiometric	1330	40	1207	1293	1250	43	Latrubesse and Franzinelli, 2005
LP-1036	-1.31675	-62.1236	WGS84	Negro	Mariuá Archipelago	LATYR	Wood/Charcoal	Radiometric	1060	40	946	1036	991	45	Latrubesse and Franzinelli, 2005
261892	-2.74083	-60.7842	WGS84	Negro	Central Amazon	Beta Analytic	Charred material	AMS	880	40	707	913	810	103	Sant'Anna et. al., 2017
261898	-3.31472	-60.8422	WGS84	Solimões	Central Amazon	Beta Analytic	Wood	AMS	470	40	342	618	480	138	Sant'Anna et. al., 2017
261897	-3.31472	-60.8422	WGS84	Solimões	Central Amazon	Beta Analytic	Wood	AMS	760	40	656	759	707.5	51.5	Sant'Anna et. al., 2017
261889	-3.40861	-60.2603	WGS84	Solimões	Central Amazon	Beta Analytic	Wood	AMS	860	40	676	898	787	111	Sant'Anna et. al., 2017
