# Supplementary material for: Rainfall and sea level drove the expansion of seasonally flooded habitats and associated bird populations across Amazonia
Source: Nat Commun. 2022 Aug 23;13:4945. doi: 10.1038/s41467-022-32561-0 (PMC9399099; doi:10.1038/s41467-022-32561-0)
Supplement: Supplementary file 4 — Supplementary Dataset 2 [file 41467_2022_32561_MOESM4_ESM.xlsx]

## Sheet: Planilha1
Field Code	Lat	Long	Landform	Datum	River	Locality	Method	Material	OSL age or 14C cal BP med (years)	Age Error cal (years)	Reference
ELZ 89	-3.21871	-59.8197	Mid-Lower terraces	WGS84	Solimões	Central Amazon	OSL SAR	Quartz - Sand	19100	6300	Gonçalves Jr. Et al., 2016
ELZ 91	-3.23707	-59.6972	Mid-Lower terraces	WGS85	Solimões	Central Amazon	OSL SAR	Quartz - Sand	23800	5200	Gonçalves Jr. Et al., 2016
ELZ 90	-3.23579	-59.768	Mid-Lower terraces	WGS86	Solimões	Central Amazon	OSL SAR	Quartz - Sand	30900	8000	Gonçalves Jr. Et al., 2016
Beta-184362	*	*	Mid-Lower terraces		Solimões	Solimoes - West	14C BP	Wood/Charcoal	31840	159	Rossetti et al., 2005
ELZ 38	-3.8402	-60.3229	Higher terrace	WGS88	Solimões	Central Amazon	OSL SAR	Quartz - Sand	51000	5000	Gonçalves Jr. Et al., 2016
ELZ03	-3.45127	-60.004	Higher terrace	WGS89	Solimões	Central Amazon	OSL SAR	Quartz - Sand	55000	7000	Gonçalves Jr. Et al., 2016
ELZ 28	-3.48774	-60.1872	Higher terrace	WGS90	Solimões	Central Amazon	OSL SAR	Quartz - Sand	66000	5800	Gonçalves Jr. Et al., 2016
ELZ 27	-3.54563	-60.1643	Higher terrace	WGS91	Solimões	Central Amazon	OSL SAR	Quartz - Sand	74000	6700	Gonçalves Jr. Et al., 2016
ELZ 30	-3.62718	-60.0658	Higher terrace	WGS92	Solimões	Central Amazon	OSL SAR	Quartz - Sand	86000	5800	Gonçalves Jr. Et al., 2016
ELZ10	-3.44283	-60.4649	Higher terrace	WGS93	Solimões	Central Amazon	OSL SAR	Quartz - Sand	120000	7000	Gonçalves Jr. Et al., 2016
ELZ11	-3.44421	-60.4624	Higher terrace	WGS94	Solimões	Central Amazon	OSL SAR	Quartz - Sand	172000	18000	Gonçalves Jr. Et al., 2016
ELZ07	-3.8536	-60.3477	Higher terrace	WGS95	Solimões	Central Amazon	OSL SAR	Quartz - Sand	176000	19000	Gonçalves Jr. Et al., 2016
27.22.1 (7.5–7.6)	-8.2225	-63.2725	Mid-Lower terraces	WGS104	Madeira	Humaita-Porto Velho	14C BP - AMS	Organic Sediments	13033.5	166.5	Rossetti et al., 2014
12.1 (0.8–0.9)	-6.70778	-61.7078	Mid-Lower terraces	WGS105	Madeira	Humaita-Porto Velho	14C BP - AMS	Organic Sediments	14548	419	Rossetti et al., 2014
10.2 (0.8–0.9)	-7.69972	-63.1211	Mid-Lower terraces	WGS106	Madeira	Humaita-Porto Velho	14C BP - AMS	Organic Sediments	15903.5	628.5	Rossetti et al., 2014
38 (5.1–5.2)	-8.2275	-63.2033	Mid-Lower terraces	WGS107	Madeira	Humaita-Porto Velho	14C BP - AMS	Organic Sediments	16297	468	Rossetti et al., 2014
27.7 (9.4–9.5)	-8.2225	-63.2725	Mid-Lower terraces	WGS108	Madeira	Humaita-Porto Velho	14C BP - AMS	Organic Sediments	18196.5	324.5	Rossetti et al., 2014
10.6 (4.6–4.7)	-7.69972	-63.1211	Mid-Lower terraces	WGS109	Madeira	Humaita-Porto Velho	14C BP - AMS	Organic Sediments	18212.5	185.5	Rossetti et al., 2014
12.3 (4,2–4.3)	-6.70778	-61.7078	Mid-Lower terraces	WGS110	Madeira	Humaita-Porto Velho	14C BP - AMS	Organic Sediments	18770	144	Rossetti et al., 2014
27.1.1 (10.1–10.2)	-8.2225	-63.2725	Mid-Lower terraces	WGS111	Madeira	Humaita-Porto Velho	14C BP - AMS	Organic Sediments	19975	229	Rossetti et al., 2014
3 (2.6–2.7)	-7.71194	-63.0922	Mid-Lower terraces	WGS112	Madeira	Humaita-Porto Velho	14C BP - AMS	Organic Sediments	21684	346	Rossetti et al., 2014
3 (4.8–4.9)	-7.71194	-63.0922	Mid-Lower terrace	WGS113	Madeira	Humaita-Porto Velho	14C BP - AMS	Organic Sediments	21730.5	336.5	Rossetti et al., 2014
3 (8.3–8.4)	-7.71194	-63.0922	Mid-Lower terrace	WGS114	Madeira	Humaita-Porto Velho	14C BP - AMS	Organic Sediments	25588.5	468.5	Rossetti et al., 2014
34.8	-8.16639	-63.3122	Mid-Lower terrace	WGS115	Madeira	Humaita-Porto Velho	14C BP - AMS	Organic Sediments	33344.5	723.5	Rossetti et al., 2014
34.6	-8.16639	-63.3122	Mid-Lower terrace	WGS116	Madeira	Humaita-Porto Velho	14C BP - AMS	Organic Sediments	33366.5	724.5	Rossetti et al., 2014
5 (4.6–4.7)	-7.92389	-63.0833	Mid-Lower terrace	WGS117	Madeira	Humaita-Porto Velho	14C BP - AMS	Organic Sediments	35194	390	Rossetti et al., 2014
PV12	-7.62736	-63.0908	Higher terrace (Subsurface)	WGS118	Madeira	Humaita-Porto Velho	OSL SAR	Quartz - Sand	65400	16900	Rossetti et al., 2015
PV7	-7.701	-63.1695	Higher terrace (Subsurface)	WGS119	Madeira	Humaita-Porto Velho	OSL SAR	Quartz - Sand	69600	12600	Rossetti et al., 2015
PV9	-7.49186	-62.9285	Higher terrace (Subsurface)	WGS120	Madeira	Humaita-Porto Velho	OSL SAR	Quartz - Sand	72100	12900	Rossetti et al., 2015
PV33	-8.15072	-63.3214	Higher terrace	WGS121	Madeira	Humaita-Porto Velho	OSL SAR	Quartz - Sand	77800	7200	Rossetti et al., 2015
PV9	-7.49186	-62.9285	Higher terrace (Subsurface)	WGS122	Madeira	Humaita-Porto Velho	OSL SAR	Quartz - Sand	79000	12700	Rossetti et al., 2015
PV62A2	-7.43761	-63.0197	Higher terrace (Subsurface)	WGS123	Madeira	Humaita-Porto Velho	OSL SAR	Quartz - Sand	92400	12100	Rossetti et al., 2015
PV12	-7.62736	-63.0908	Higher terrace (Subsurface)	WGS124	Madeira	Humaita-Porto Velho	OSL SAR	Quartz - Sand	92900	20200	Rossetti et al., 2015
PV61A1	-7.49769	-63.0215	Higher terrace (Subsurface)	WGS125	Madeira	Humaita-Porto Velho	OSL SAR	Quartz - Sand	97100	9900	Rossetti et al., 2015
PV7	-7.701	-63.1695	Higher terrace (Subsurface)	WGS126	Madeira	Humaita-Porto Velho	OSL SAR	Quartz - Sand	99300	14500	Rossetti et al., 2015
PV34	-8.15272	-63.3122	Higher terrace	WGS127	Madeira	Humaita-Porto Velho	OSL SAR	Quartz - Sand	99400	19600	Rossetti et al., 2015
PV62A1	-7.43761	-63.0197	Higher terrace (Subsurface)	WGS128	Madeira	Humaita-Porto Velho	OSL SAR	Quartz - Sand	102300	11600	Rossetti et al., 2015
PV34	-8.15272	-63.3122	Higher terrace	WGS129	Madeira	Humaita-Porto Velho	OSL SAR	Quartz - Sand	108000	20400	Rossetti et al., 2015
PV62A2	-7.43761	-63.0197	Higher terrace (Subsurface)	WGS130	Madeira	Humaita-Porto Velho	OSL SAR	Quartz - Sand	115100	13000	Rossetti et al., 2015
PV12	-7.62736	-63.0908	Higher terrace (Subsurface)	WGS131	Madeira	Humaita-Porto Velho	OSL SAR	Quartz - Sand	118900	30700	Rossetti et al., 2015
PV63A	-7.38361	-62.9972	Higher terrace (Subsurface)	WGS132	Madeira	Humaita-Porto Velho	OSL SAR	Quartz - Sand	121400	12200	Rossetti et al., 2015
PV43	-7.85339	-62.897	Higher terrace	WGS133	Madeira	Humaita-Porto Velho	OSL SAR	Quartz - Sand	142000	7600	Rossetti et al., 2015
PV9	-7.49186	-62.9285	Higher terrace (Subsurface)	WGS134	Madeira	Humaita-Porto Velho	OSL SAR	Quartz - Sand	148000	34800	Rossetti et al., 2015
PV63A	-7.38361	-62.9972	Higher terrace (Subsurface)	WGS135	Madeira	Humaita-Porto Velho	OSL SAR	Quartz - Sand	148200	19100	Rossetti et al., 2015
PV24	-8.217	-63.2726	Higher terrace	WGS136	Madeira	Humaita-Porto Velho	OSL SAR	Quartz - Sand	151000	32500	Rossetti et al., 2015
PV43	-7.85339	-62.897	Higher terrace	WGS137	Madeira	Humaita-Porto Velho	OSL SAR	Quartz - Sand	197800	37300	Rossetti et al., 2015
PV61A1	-7.49769	-63.0215	Higher terrace (Subsurface)	WGS138	Madeira	Humaita-Porto Velho	OSL SAR	Quartz - Sand	219600	25100	Rossetti et al., 2015
RBN08.1	1.52952	-61.2408	Mid-Lower terrace	WGS139	Rio Branco	Rio Branco	14C BP - AMS	Bulk organic matter	6903	78	Cremon et al., 2016
RBN04.1	1.57282	-61.2301	Mid-Lower terrace	WGS140	Rio Branco	Rio Branco	14C BP - AMS	Bulk organic matter	7627.5	50.5	Cremon et al., 2016
RBN92.1	0.588079	-61.6217	Mid-Lower terrace	WGS141	Rio Branco	Rio Branco	14C BP - AMS	Bulk organic matter	7631	51	Cremon et al., 2016
RBN84.1	0.4101	-61.73	Mid-Lower terrace	WGS142	Rio Branco	Rio Branco	OSL SAR	Quartz - Sand	10426	598	Cremon et al., 2016
RBN16.3	1.2177	-61.3189	Mid-Lower terrace	WGS143	Rio Branco	Rio Branco	14C BP - AMS	Bulk organic matter	10445	79	Cremon et al., 2016
RBN16.1	1.2177	-61.3189	Mid-Lower terrace	WGS144	Rio Branco	Rio Branco	OSL SAR	Quartz - Sand	10537	905	Cremon et al., 2016
RBN05.1	1.5648	-61.2318	Mid-Lower terrace	WGS145	Rio Branco	Rio Branco	OSL SAR	Quartz - Sand	13175	1202	Cremon et al., 2016
RBN13.1	1.4512	-61.2525	Mid-Lower terrace	WGS146	Rio Branco	Rio Branco	OSL SAR	Quartz - Sand	13262	1394	Cremon et al., 2016
RBN13.2	1.4512	-61.2525	Mid-Lower terrace	WGS147	Rio Branco	Rio Branco	OSL SAR	Quartz - Sand	18746	1585	Cremon et al., 2016
RBN23.1	0.9921	-61.332	Higher terrace	WGS148	Rio Branco	Rio Branco	OSL SAR	Quartz - Sand	102054	9054	Rossetti et al., 2015; Cremon et al., 2016
RBN23.2	0.9921	-61.332	Higher terrace	WGS149	Rio Branco	Rio Branco	OSL SAR	Quartz - Sand	104657	8660	Rossetti et al., 2015; Cremon et al., 2016
RBN100.1	0.305	-61.7666	Higher terrace	WGS150	Rio Branco	Rio Branco	OSL SAR	Quartz - Sand	137611	13276	Rossetti et al., 2015; Cremon et al., 2016
RBN101.1	0.3074	-61.7655	Higher terrace	WGS151	Rio Branco	Rio Branco	OSL SAR	Quartz - Sand	143144	9545	Rossetti et al., 2015; Cremon et al., 2016
RBN20.3	1.1595	-61.3385	Higher terrace	WGS152	Rio Branco	Rio Branco	OSL SAR	Quartz - Sand	169465	17386	Rossetti et al., 2015; Cremon et al., 2016
RBN20.2	1.1595	-61.3385	Higher terrace	WGS153	Rio Branco	Rio Branco	OSL SAR	Quartz - Sand	175003	15008	Rossetti et al., 2015; Cremon et al., 2016
RBN24.1	0.9953	-61.3268	Higher terrace	WGS154	Rio Branco	Rio Branco	OSL SAR	Quartz - Sand	192634	15948	Rossetti et al., 2015; Cremon et al., 2016
RBN59.1	0.7733	-61.6404	Higher terrace	WGS155	Rio Branco	Rio Branco	OSL SAR	Quartz - Sand	245766	23816	Rossetti et al., 2015; Cremon et al., 2016
* location not informed; Cal Age from CalPal Online
