# Supplementary material for: Rainfall and sea level drove the expansion of seasonally flooded habitats and associated bird populations across Amazonia
Source: Nat Commun. 2022 Aug 23;13:4945. doi: 10.1038/s41467-022-32561-0 (PMC9399099; doi:10.1038/s41467-022-32561-0)
Supplement: Supplementary file 5 — Supplementary Dataset 3 [file 41467_2022_32561_MOESM5_ESM.xlsx]

## Sheet: Planilha1
		Samples Identification and Location								Ages
River	Profile	Field Code	Lab Code	Long	Lat	Datum	Depth (m)	Depth Error (m)	Depth error (cm)	Age (years)	Age Error (years)	Sedimentation rate (cm/year)	Sedimentation rate error (cm/year)	Depth interval (m)	Sediment thickness (m)	Sediment thickness (cm)	Time interval (years)	Time inteval error (years)	Dating method	Reference
Solimões	ALC29	ALC29A	L0513	-64.7341	-3.2664	WGS84	2.5	0.01	1	1157.06	90.5147	0.121619	0.131961	5.0-2.5	2.5	250	2055.61	271.136	OSL	This study
		ALC29B	L0514	-64.7341	-3.2664	WGS84	5	0.01	1	3212.67	255.581	0.284576	0.178449	7.5-2.5	5	500	1757	313.515	OSL	This study
		ALC29C	L0515	-64.7341	-3.2664	WGS84	7.5	0.01	1	2914.06	181.577								OSL	This study
Solimões	ALC30	ALC30A	L0516	-64.688	-3.31386	WGS84	1	0.01	1	2185.86	167.653	0.710419	0.420574	5.0-1.0	4	400	563.048	236.799	OSL	This study
		ALC30B	L0517	-64.688	-3.31386	WGS84	5	0.01	1	2748.91	167.231	0.33473	0.259352	9.0-5.0	4	400	1194.99	309.909	OSL	This study
		ALC30C	L0518	-64.688	-3.31386	WGS84	9	0.01	1	3943.9	260.917								OSL	This study
Solimões	ALC31	ALC31A	L0519	-64.6487	-3.37494	WGS84	0.5	0.01	1	283.739	45.1934	0.804284	0.289858	3.5-0.5	3	300	373.003	108.111	OSL	This study
		ALC31B	L0520	-64.6487	-3.37494	WGS84	3.5	0.01	1	656.742	98.2114								OSL	This study
Solimões	ALC41	ALC41A	L0521	-63.158	-3.99625	WGS84	1	0.01	1	2188.49	158.388	0.281676	0.138151	7.0-1.0	6	600	2130.11	294.254	OSL	This study
		ALC41B	L0522	-63.158	-3.99625	WGS84	7	0.01	1	4318.6	247.99	0.123124	0.198661	10.0-7.0	3	300	2436.57	483.983	OSL	This study
		ALC41C	L0523	-63.158	-3.99625	WGS84	10	0.01	1	6755.17	415.621	0.19708	0.0918753	10.0-1.0	9	900	4566.68	419.534	OSL	This study
Solimões	ALC42	ALC42A	L0524	-63.1381	-4.07263	WGS84	1.3	0.01	1	520.231	57.1713	0.0911774	0.0744885	5.3-1.3	4	400	4387.05	326.601	OSL	This study
		ALC42B	L0525	-63.1381	-4.07263	WGS84	5.3	0.01	1	4907.28	321.558								OSL	This study
Solimões	ALC43	ALC43A	L0527	-63.158	-4.02264	WGS84	0.5	0.01	1	1094.86	88.0659	0.0566473	0.082553	4.0-0.5	3.5	350	6178.58	509.754	OSL	This study
		ALC43B	L0528	-63.158	-4.02264	WGS84	4	0.01	1	7273.44	502.09	4.15836	20.2626	5.5-4.0	1.5	150	36.0719	730.911	OSL	This study
		ALC43C	L0529	-63.158	-4.02264	WGS84	5.5	0.01	1	7309.52	531.165	0.080455	0.0899296	5.5-0.5	5	500	6214.65	558.743	OSL	This study
Negro	ANA001	ANA001B	L0361	-61.0423	-2.43037	WGS84	5.15	0.01	1	2250.64	173.369	0.155545	0.452204	6.0-5.2	0.85	85	546.464	247.03	OSL	This study
		ANA001C	L0362	-61.0423	-2.43037	WGS84	6	0.01	1	2797.1	175.974								OSL	This study
		ANA001D	L0363	-61.0423	-2.43037	WGS84	7.92	0.01	1	2314.98	163.19								OSL	This study
Negro	ANA006	ANA006A	L0366	-60.9504	-2.46625	WGS84	9.5	0.01	1	5357.62	279.4	0.196975	1.97113	9.9-9.5	0.4	40	203.071	400.249	OSL	This study
		ANA006B	L0367	-60.9504	-2.46625	WGS84	9.9	0.01	1	5560.69	286.592					0			OSL	This study
Negro	ANA007	ANA007D	L0368	-60.8104	-2.57761	WGS84	6.1	0.01	1	2271.57	145.436	0.22936	0.735647	6.9-6.1	0.75	75	326.996	240.514	OSL	This study
		ANA007E	L0369	-60.8104	-2.57761	WGS84	6.85	0.01	1	2598.56	191.56	2.24087	3.41584	7.8-6.1	1.7	170	75.8633	259.137	OSL	This study
		ANA007F	L0370	-60.8104	-2.57761	WGS84	7.8	0.01	1	2347.43	174.518								OSL	This study
Negro	ANA009	ANA009B	L0374	-60.8856	-2.61267	WGS84	6	0.01	1	1115.35	156.025	0.0104743	0.0845994	6.6-6.0	0.6	60	5728.31	475.115	OSL	This study
		ANA009D	L0375	-60.8856	-2.61267	WGS84	6.6	0.01	1	6843.67	448.765								OSL	This study
Negro	ANA010	ANA010A	L0376	-60.9138	-2.60614	WGS84	5.75	0.01	1	626.875	57.6573	2.37643	0.814477	9.5-5.8	3.7	370	155.695	126.81	OSL	This study
		ANA010C	L0377	-60.9138	-2.60614	WGS84	9.45	0.01	1	782.57	112.944								OSL	This study
Negro	ANA015	ANA015A	L0382	-60.7712	-2.68199	WGS84	8.42	0.01	1	4099.77	211.471	1.41184	1.50397	11.4-8.4	3	300	212.489	319.575	OSL	This study
		ANA015B	L0383	-60.7712	-2.68199	WGS84	11.42	0.01	1	4312.26	239.6	0.775438	1.78116	12.9-11.4	1.48	148	190.86	339.949	OSL	This study
		ANA015D	L0384	-60.7712	-2.68199	WGS84	12.9	0.01	1	4503.12	241.158	1.1107	1.77807	12.9-8.4	4.48	448	403.349	717.182	OSL	This study
Xingu	EMB13-01	EMB13-01A	L0139	-51.8943	-2.86811	WGS84	0.5	0.01	1	7023.09	675.42	0.00821132	0.148619	1.6-0.5	1.05	105	12787.2	1896.52	OSL	This study
		EMB13-01B	L0140	-51.8943	-2.86811	WGS84	1.55	0.01	1	19810.3	1772.17								OSL	This study
Xingu	EMB13-02	EMB13-02A	L0133	-51.9102	-2.84533	WGS84	0.3	0.01	1	2420.72	300.234	0.0072575	0.137143	0.9-0.3	0.6	60	8267.31	1125.4	OSL	This study
		EMB13-02B	L0145	-51.9102	-2.84533	WGS84	0.9	0.01	1	10688	1084.61								OSL	This study
Xingu	EMB13-16	EMB13-16A	L0127	-51.9994	-2.75486	WGS84	0.35	0.01	1	191.901	21.4858	0.359988	0.139455	1.6-0.4	1.28	128	355.567	49.5076	OSL	This study
		EMB13-16B	L0144	-51.9994	-2.75486	WGS84	1.63	0.01	1	547.468	44.6023								OSL	This study
Xingu	EMB13-17	EMB13-17A	L0132	-51.9972	-2.77179	WGS84	0.35	0.01	1	127.58	9.70909	0.958098	0.131439	2.3-0.4	1.95	195	203.528	26.7311	OSL	This study
		EMB13-17B	L0143	-51.9972	-2.77179	WGS84	2.3	0.01	1	331.108	24.9055								OSL	This study
Xingu	EMB13-09	EMB13-09A	L0141	-51.9383	-2.82513	WGS84	0.15	0.01	1	282.581	27.4582	0.0721366	0.253688	0.3-0.2	0.15	15	207.939	50.8975	OSL	This study
		EMB13-09B	L0135	-51.9383	-2.82513	WGS84	0.3	0.01	1	490.52	42.8556	0.146504	0.182326	1.0-0.3	0.7	70	477.804	86.8482	OSL	This study
		EMB13-09C	L0136	-51.9383	-2.82513	WGS84	1	0.01	1	968.324	75.5381	0.123953	0.428881	1.0-0.2	0.85	85	685.743	293.991	OSL	This study
Xingu	XC01-2	XC01-2-84	L0308	-52.1901	-3.21428	WGS84	1.34	0.01	1	4244.44	284.121	0.0134226	0.223649	1.7-1.3	0.36	36	2682.04	595.191	OSL	This study
		XC01-2-120	L0307	-52.1901	-3.21428	WGS84	1.7	0.01	1	6926.48	522.999								OSL	This study
Xingu	EMB13-07	EMB13-07A	A2847	-51.9249	-2.80751	WGS84	2.1	0.01	1	4198	48	0.928839	0.251639	4.6-2.1	2.48	248	267	67.1789	14C	This study
		EMB13-07B	A2848	-51.9249	-2.80751	WGS84	3.03	0.01	1	4196	47	0.0941176	0.0839015	5.6-4.6	1	100	1062.5	88.5099	14C	This study
		EMB13-07C	A2849	-51.9249	-2.80751	WGS84	3.73	0.01	1	4171	75	0.261753	0.0678599	5.6-2.1	3.48	348	1329.5	90.1388	14C	This study
		EMB13-07D	A2850	-51.9249	-2.80751	WGS84	4.58	0.01	1	4465	50								14C	This study
		EMB13-07E	A2851	-51.9249	-2.80751	WGS84	5.58	0.01	1	5527.5	60.5								14C	This study
Xingu	EMB13-13	EMB13-13B	A2852	-51.9925	-2.80333	WGS84	2.1	0.01	1	698.5	27.5	0.894118	1.16191	2.5-2.1	0.38	38	42.5	49.3685	14C	This study
		EMB13-13C	A2853	-51.9925	-2.80333	WGS84	2.48	0.01	1	741	41								14C	This study
Branco	RBN21	RBN21.8	na	-61.3388	1.09894	WGS84	2.7	0.01	1	490.5	38.5	0.787402	0.249985	4.2-2.7	1.5	150	190.5	47.6051	14C	Cremon et al. (2016)
		RBN21.1	na	-61.3388	1.09894	WGS84	4.2	0.01	1	681	28								14C	Cremon et al. (2016)
Branco	RBN82	RBN82.4	na	-61.7163	0.451891	WGS84	1.3	0.01	1	1399	47	2.16216	0.36276	6.5-1.3	5.2	520	240.5	87.2425	14C	Cremon et al. (2016)
		RBN82.2	na	-61.7163	0.451891	WGS84	6.5	0.01	1	1639.5	73.5								14C	Cremon et al. (2016)
Branco	RBN83	RBN83.1	na	-61.7351	0.424306	WGS84	4.2	0.01	1	4317	93	0.071582	0.15932	4.7-4.2	0.5	50	698.5	110.405	14C	Cremon et al. (2016)
		RBN83.3	na	-61.7351	0.424306	WGS84	4.7	0.01	1	5015.5	59.5								14C	Cremon et al. (2016)
Madeira	46	46.2 (0.8–0.9)	na	-62.9553	-7.55333	WGS84	0.85	0.01	1	5917.5	32.5	0.126126	0.0495973	2.95-0.85	2.1	210	1665	82.1979	14C	Rossetti et al. (2014)
		46.4 (2.9–3.0)	na	-62.9553	-7.55333	WGS84	2.95	0.01	1	7582.5	75.5	0.0152188	0.0560477	3.55-2.95	0.6	60	3942.5	210.972	14C	Rossetti et al. (2014)
		46.5 (3.5–3.6)	na	-62.9553	-7.55333	WGS84	3.55	0.01	1	11525	197	0.0481498		3.55-0.85	2.7	270			14C	Rossetti et al. (2014)
Madre de Dios	LI-L1	LI-2	OS-51222	-69.0516	-12.0025	WGS84	5.2	0.01	1	3780	80	0.0254545	0.0390691	5.9-5.2	0.7	70	2750	100	14C	Rigbsy et al. (2009)
		L1-1	OS-56257	-69.0516	-12.0025	WGS84	5.9	0.01	1	6530	60								14C	Rigbsy et al. (2009)
Solimões	PD-67C	PD-67C	261898	-60.8422	-3.31472	WGS84	0.9	0.01	1	480	138	0.263736	0.647671	1.5-0.9	0.6	60	227.5	147.296		Sant'Anna et. al. (2017)
		PD-67C	261897	-60.8422	-3.31472	WGS84	1.5	0.01	1	707.5	51.5									Sant'Anna et. al. (2017)
