# Supplementary material for: Rainfall and sea level drove the expansion of seasonally flooded habitats and associated bird populations across Amazonia
Source: Nat Commun. 2022 Aug 23;13:4945. doi: 10.1038/s41467-022-32561-0 (PMC9399099; doi:10.1038/s41467-022-32561-0)
Supplement: Supplementary file 6 — Supplementary Dataset 4 [file 41467_2022_32561_MOESM6_ESM.xlsx]

## Sheet: Sheet1
Sampling		Habitat	Genomics				Demographic recontructions (EBSP)			DILS			Sister Group	Sister group habitat	Sister group distribution	Stem age (approximate)	References
Species	Samples		Total UCEs recovered	Average locus length (bp)	Average Informative sites	SNPS recovered	EBSP runs	Mean size changes	95% HPD interval	Average Tajima’s D	Average biallelic sites	Expansion Posterior Probability
Attila bolivianus	22	Floodplain forests	2243	1031.16	6.17	1686	3	2.3022	[1,4]	-0.9153	4.117	0.999667	Attila rufus	Humid lowland and montane forest	Southern Atlantic Forest of Brazil	1.3 Ma	Walther, B. (2020). Gray-hooded Attila (Attila rufus), version 1.0. In Birds of the World (J. del Hoyo, A. Elliott, J. Sargatal, D. A. Christie, and E. de Juana, Editors). Cornell Lab of Ornithology, Ithaca, NY, USA. https://doi.org/10.2173/bow.gyhatt1.01	Harvey, M. G., Bravo, G. A., Claramunt, S., Cuervo, A. M., Derryberry, G. E., Battilana, J., & Derryberry, E. P. (2020). The evolution of a tropi- cal biodiversity hotspot. Science, 370(6522), 1343–1348.
Cranioleuca gutturata	23	Floodplain forests	2257	750.78	6.94	1611	5	2.2597	[2,3]	-1.44189	6.354	1	Thripophaga fusciceps / Roraima adjusta / Thripophaga macroura	Flooded forest / Montane forest / Lowland forest	C, W Amazonian lowlands / Tepuis / N Atlantic Forest	4.3 Ma	Birds of the World (J. del Hoyo, A. Elliott, J. Sargatal, D. A. Christie, and E. de Juana, Editors). Cornell Lab of Ornithology, Ithaca, NY, USA.	Harvey, M. G., Bravo, G. A., Claramunt, S., Cuervo, A. M., Derryberry, G. E., Battilana, J., & Derryberry, E. P. (2020). The evolution of a tropi- cal biodiversity hotspot. Science, 370(6522), 1343–1348.	Derryberry, E. P., Claramunt, S., Derryberry, G., Chesser, R. T., Cracraft, J., Aleixo, A., Pérez-Emán, J., Remsen Jr., J. V., & Brumfield, R. T. (2011). Lineage diversification and morphological evolution in a large-scale continental radiation: The Neotropical ovenbirds and woodcreepers (Aves: Furnariidae). Evolution: International Journal of Organic, 65(10), 2973–2986. https://doi.org/10.1111…
Myiopagis flavivertex	21	Floodplain forests	2243	1094.02	13.24	2130	4	2.3136	[2,3]	-1.43358	13.374	1	Myiopagis viridicata	Wide variety of forested habitats	Mexico to Argentina	6.1 Ma	Porter, O., N. L. Block, and P. F. D. Boesman (2021). Greenish Elaenia (Myiopagis viridicata), version 2.0. In Birds of the World (T. S. Schulenberg, S. M. Billerman, and B. K. Keeney, Editors). Cornell Lab of Ornithology, Ithaca, NY, USA. https://doi.org/10.2173/bow.greela.02	Harvey, M. G., Bravo, G. A., Claramunt, S., Cuervo, A. M., Derryberry, G. E., Battilana, J., & Derryberry, E. P. (2020). The evolution of a tropi- cal biodiversity hotspot. Science, 370(6522), 1343–1348.	Derryberry, E. P., Claramunt, S., Derryberry, G., Chesser, R. T., Cracraft, J., Aleixo, A., Pérez-Emán, J., Remsen Jr., J. V., & Brumfield, R. T. (2011). Lineage diversification and morphological evolution in a large-scale continental radiation: The Neotropical ovenbirds and woodcreepers (Aves: Furnariidae). Evolution: International Journal of Organic, 65(10), 2973–2986. https://doi.org/10.1111…
Nasica longirostris	38	Floodplain forests	2228	1282.45	14.11	2058	4	2.2108	[2,3]	-1.2952	8.83	0.9992	Dendrexetastes rufigula	Humid Amazonian forest, both terra firme and flooded, river islands	Amazonia	8.2 Ma	Marantz, C. A., A. Aleixo, L. R. Bevier, and M. A. Patten (2020). Cinnamon-throated Woodcreeper (Dendrexetastes rufigula), version 1.0. In Birds of the World (J. del Hoyo, A. Elliott, J. Sargatal, D. A. Christie, and E. de Juana, Editors). Cornell Lab of Ornithology, Ithaca, NY, USA. https://doi.org/10.2173/bow.citwoo1.01	Harvey, M. G., Bravo, G. A., Claramunt, S., Cuervo, A. M., Derryberry, G. E., Battilana, J., & Derryberry, E. P. (2020). The evolution of a tropi- cal biodiversity hotspot. Science, 370(6522), 1343–1348.
Cranioleuca vulpecula	26	Islands	2193	992.82	2.20	1054	5	1.2195	[1,2]	-0.52166	1.91508	0.990083	Cranioleuca muelleri / Cranioleuca dissita	Várzea forest / dense forest undergrowth	E Amazon / Coiba Island, Panama	2.3 Ma	Birds of the World (J. del Hoyo, A. Elliott, J. Sargatal, D. A. Christie, and E. de Juana, Editors). Cornell Lab of Ornithology, Ithaca, NY, USA. https://doi.org/10.2173/bow.rubspi5.01	Harvey, M. G., Bravo, G. A., Claramunt, S., Cuervo, A. M., Derryberry, G. E., Battilana, J., & Derryberry, E. P. (2020). The evolution of a tropi- cal biodiversity hotspot. Science, 370(6522), 1343–1348.	Derryberry, E. P., Claramunt, S., Derryberry, G., Chesser, R. T., Cracraft, J., Aleixo, A., Pérez-Emán, J., Remsen Jr., J. V., & Brumfield, R. T. (2011). Lineage diversification and morphological evolution in a large-scale continental radiation: The Neotropical ovenbirds and woodcreepers (Aves: Furnariidae). Evolution: International Journal of Organic, 65(10), 2973–2986. https://doi.org/10.1111…
Furnarius minor	10	Islands	2195	932.75	1.61	1108	3	1.2313	[0,2]	-0.48361	1.915	0.9885	Furnarius rufus	Open habitats	SE South America	2.1 Ma	Remsen, Jr., J. V. and A. Bonan (2020). Rufous Hornero (Furnarius rufus), version 1.0. In Birds of the World (J. del Hoyo, A. Elliott, J. Sargatal, D. A. Christie, and E. de Juana, Editors). Cornell Lab of Ornithology, Ithaca, NY, USA. https://doi.org/10.2173/bow.rufhor2.01	Harvey, M. G., Bravo, G. A., Claramunt, S., Cuervo, A. M., Derryberry, G. E., Battilana, J., & Derryberry, E. P. (2020). The evolution of a tropi- cal biodiversity hotspot. Science, 370(6522), 1343–1348.	Derryberry, E. P., Claramunt, S., Derryberry, G., Chesser, R. T., Cracraft, J., Aleixo, A., Pérez-Emán, J., Remsen Jr., J. V., & Brumfield, R. T. (2011). Lineage diversification and morphological evolution in a large-scale continental radiation: The Neotropical ovenbirds and woodcreepers (Aves: Furnariidae). Evolution: International Journal of Organic, 65(10), 2973–2986. https://doi.org/10.1111…
Knipolegus orenocensis	21	Islands	2239	706.12	0.400	1498	4	1.83	[1,3]	-0.63333	2.901	0.9878	Knipolegus poecilocercus	Floodplain forests	Amazonia	1.5 Ma	Farnsworth, A. and G. Langham (2020). Amazonian Black-Tyrant (Knipolegus poecilocercus), version 1.0. In Birds of the World (J. del Hoyo, A. Elliott, J. Sargatal, D. A. Christie, and E. de Juana, Editors). Cornell Lab of Ornithology, Ithaca, NY, USA. https://doi.org/10.2173/bow.ambtyr1.01	Harvey, M. G., Bravo, G. A., Claramunt, S., Cuervo, A. M., Derryberry, G. E., Battilana, J., & Derryberry, E. P. (2020). The evolution of a tropi- cal biodiversity hotspot. Science, 370(6522), 1343–1348.	Schultz et al. (in prep)
Mazaria propinqua	22	Islands	2268	786.71	2.46	1450	4	2.1715	[1,3]	-0.68163	2.553	0.999	Schoeniophylax phryganophilus	Riparian habitats	Paraná river basin	4.6 Ma	Claramunt, S. (2014). Phylogenetic relationships among Synallaxini spinetails (Aves: Furnariidae) reveal a new biogeographic pat- tern across the Amazon and Paraná river basins. Molecular Phylogenetics and Evolution, 78, 223–231. https://doi.org/10.1016/j. ympev.2014.05.011.	Harvey, M. G., Bravo, G. A., Claramunt, S., Cuervo, A. M., Derryberry, G. E., Battilana, J., & Derryberry, E. P. (2020). The evolution of a tropi- cal biodiversity hotspot. Science, 370(6522), 1343–1348.	Derryberry, E. P., Claramunt, S., Derryberry, G., Chesser, R. T., Cracraft, J., Aleixo, A., Pérez-Emán, J., Remsen Jr., J. V., & Brumfield, R. T. (2011). Lineage diversification and morphological evolution in a large-scale continental radiation: The Neotropical ovenbirds and woodcreepers (Aves: Furnariidae). Evolution: International Journal of Organic, 65(10), 2973–2986. https://doi.org/10.1111…
Stigmatura napensis	29	Islands	2231	1056.99	4.70	1256	5	1.7513	[1,3]	-0.61796	2.41	0.965133	Stigmatura budytoides	Arid scrub, Chaco woodland	South and East South America	2,7 Ma	Fitzpatrick, J. W. (2020). Greater Wagtail-Tyrant (Stigmatura budytoides), version 1.0. In Birds of the World (J. del Hoyo, A. Elliott, J. Sargatal, D. A. Christie, and E. de Juana, Editors). Cornell Lab of Ornithology, Ithaca, NY, USA. https://doi.org/10.2173/bow.grwtyr1.01	Harvey, M. G., Bravo, G. A., Claramunt, S., Cuervo, A. M., Derryberry, G. E., Battilana, J., & Derryberry, E. P. (2020). The evolution of a tropi- cal biodiversity hotspot. Science, 370(6522), 1343–1348.
